# Supplementary material for: Age Determination and Growth Characteristics of the Potentilla griffithii: A Comparison of Two Different Habitats in Western Sichuan Plateau, China
Source: Plants (Basel). 2023 Aug 11;12(16):2920. doi: 10.3390/plants12162920 (PMC10459867; doi:10.3390/plants12162920)
Supplement: Supplementary file 1 [file plants-12-02920-s001.zip]

Archive with 1 entries (1 files):
- plants-2525536-supplementary.pdf
